# Supplementary material for: Emetine in Combination with Chloroquine Induces Oncolytic Potential of HIV-1-Based Lentiviral Particles
Source: Cells. 2022 Sep 10;11(18):2829. doi: 10.3390/cells11182829 (PMC9497060; doi:10.3390/cells11182829)
Supplement: Supplementary file 1 [file cells-11-02829-s001.zip]

Archive with 1 entries (1 files):
- cells-1825596-supplementary.pdf
